# Supplementary material for: Self-Assembly of Nanodiamonds and Plasmonic Nanoparticles for Nanoscopy
Source: Biosensors (Basel). 2022 Feb 28;12(3):148. doi: 10.3390/bios12030148 (PMC8946096; doi:10.3390/bios12030148)
Supplement: Supplementary file 1 [file biosensors-12-00148-s001.zip]

Archive with 1 entries (1 files):
- biosensors-1594915-supplementary.pdf
